# Supplementary material for: Accurate cross-species 5mC detection for Oxford Nanopore sequencing in plants with DeepPlant
Source: Nat Commun. 2025 Apr 4;16:3227. doi: 10.1038/s41467-025-58576-x (PMC11971355; doi:10.1038/s41467-025-58576-x)
Supplement: Supplementary file 3 — Supplementary Data 1 [file 41467_2025_58576_MOESM3_ESM.xlsx]

## Sheet: Supplementary Data 1
Supplementary Data 1. Reanalyzed public BS-seq data of 10 plant species.
Species	Reference genome	BS-seq NCBI SRA ID	Number of CHH sites with ≥5× coverage	Number of CHH sites with ≥90% methylation frequency	Ratio	Tissue
Arabidopsis thaliana	GCF_000001735.4	SRR15967550	30649039	7681	0.0002	seedling
		SRR15967551	30492168	10990	0.0003	seedling
		SRR15967554	30546927	10368	0.0003	seedling
Ricinus communis	GCF_019578655.1	SRR17218349	48891647	97817	0.002	root
		SRR17218350	57030343	405707	0.0071	leaf
		SRR17218353	42548977	185787	0.0043	embryo
		SRR17218352	37375761	508578	0.0136	endosperm
		SRR17218351	38137618	1492382	0.0391	endosperm
Gossypium hirsutum	GCF_025698545.1	SRR23692774	177262294	23389	0.0001	leaf
		SRR23692775	174963465	23469	0.0001	leaf
		SRR23692776	162907067	22718	0.0001	leaf
Salvia miltiorrhiza	GCF_028751815.1	SRR24693925	34916762	197866	0.0056	hair roots
		SRR24693926	53793101	694521	0.0129	leaf in July
		SRR24693928	35830168	996663	0.0278	root in March
		SRR24693927	40264625	896634	0.0222	root in July
Solanum tuberosum	GCF_000226075.1	SRR16121164	43905556	226689	0.0051	leaf
		SRR19153437	78075169	1410581	0.018	tuber
		SRR19153438	78907363	1546924	0.0196	tuber
Oryza sativa	GCF_034140825.1	DRR425638	88388799	1441	0	endosperm
		SRR15967546	98430446	125818	0.0012	seedling
		SRR15967548	98349879	126262	0.0012	seedling
Beta vulgaris	GCF_026745355.1	SRR15205250	80392207	636319	0.0079	leaf
		SRR15205266	77542775	900956	0.0116	leaf
		SRR15205268	82824655	1055205	0.0127	leaf
Citrus sinensis	GCF_022201045.2	SRR15967546	12587	170	0.0135	fruit pericarp
		SRR6451550	101301938	1135956	0.0112	fruit pericarp
		SRR6451555	96949895	1207090	0.0124	fruit pericarp
		SRR9912477	101930581	1376072	0.0135	fruit pericarp
Solanum lycopersicum	GCF_000188115.5	SRR5258577	135652218	624663	0.0046	fruit
		SRR5258578	129860627	598628	0.0046	fruit
		SRR5258582	152891639	1200262	0.0078	fruit
Physcomitrium patens	GCF_000002425.4	SRR18164483	35963531	293590	0.0081	protonema
		SRR4454535	65546998	4772117	0.0728	gametophore
		SRR9901085	69028939	4271030	0.0618	gametophore
