# Supplementary material for: Accurate cross-species 5mC detection for Oxford Nanopore sequencing in plants with DeepPlant
Source: Nat Commun. 2025 Apr 4;16:3227. doi: 10.1038/s41467-025-58576-x (PMC11971355; doi:10.1038/s41467-025-58576-x)
Supplement: Supplementary file 4 — Supplementary Data 2 [file 41467_2025_58576_MOESM4_ESM.xlsx]

## Sheet: Supplementary Data 2
Supplementary Data 2. BS-seq and Nanopore sequencing information and the number of samples for site-level evaluation.
Species	Motif	Nanopore								BS-seq
		Reads count	Coverage	C methylated in motif called by DeepPlant	Total Sites Count called by DeepPlant	C methylated in motif called by Dorado	Total Sites Count called by Dorado	C methylated in motif called by Rockfish	Total Sites Count called by Rockfish	Coverage	C methylated in motif	Total Sites Count
S. miltiorrhiza	CHH	8438579	27	0.281278	287965592	0.337748	286466041	N/A	N/A	62	0.203786	184272790
	CHG			0.638494	61822204	0.629492	62436871	N/A	N/A		0.47452	37429914
	CpG			0.727776	32363252	0.706188	33479655	0.690483	33517773		0.608453	24212118
S. tuberosum	CHH	6172822	19	0.15304	334230793	0.196509	313821579	N/A	N/A	75	0.153666	374651678
	CHG			0.524966	47064294	0.539299	45826572	N/A	N/A		0.518966	52413837
	CpG			0.751644	26907628	0.739799	26943570	0.721904	26935125		0.714456	25532675
R. communis	CHH	5048426	45	0.163451	90736260	0.191883	91276387	N/A	N/A	112	0.131438	83892837
	CHG			0.41095	14534435	0.405297	14819379	N/A	N/A		0.293401	13527560
	CpG			0.633066	5447478	0.600993	5628182	0.600938	5633789		0.520263	5057119
A. thaliana	CHH	1596813	35	0.0213687	31006255	0.0388136	30445893	N/A	N/A	99	0.0301195	30139960
	CHG			0.104855	6068923	0.10934	5952846	N/A	N/A		0.0937184	5954571
	CpG			0.272896	2789744	0.260072	2793874	0.283312	2799435		0.256835	2745525
B. vulgaris	CHH	14014264	40	0.0926206	195216044	0.145691	203174955	N/A	N/A	116	0.102362	180024318
	CHG			0.613841	29787039	0.552236	31917026	N/A	N/A		0.569228	27894659
	CpG			0.88407	15214882	0.745767	16597472	0.74745	16610227		0.830632	14020072
O. sativa	CHH	6062650	43	0.0239132	104202128	0.103799	103445309	N/A	N/A	52	0.0350583	93000255
	CHG			0.315001	27350147	0.365508	27048997	N/A	N/A		0.292912	24687905
	CpG			0.54893	15404666	0.566047	15365973	0.550972	15437637		0.553582	14684865
V. vinifera	CHH	4301307	32	0.0743627	252596950	0.0894711	261013333	N/A	N/A	48	0.0804212	170207194
	CHG			0.39748	36898637	0.317466	39430777	N/A	N/A		0.409629	24156866
	CpG			0.736941	13600306	0.493097	15606979	0.493548	15639049		0.696542	10434816
C. sinensis	CHH	8027847	49	0.0906782	93009801	0.152781	105869234	N/A	N/A	125	0.106173	96307791
	CHG			0.335573	16791335	0.402425	20459569	N/A	N/A		0.377719	17621992
	CpG			0.580188	6943850	0.628331	10481218	0.626457	10386451		0.525278	8378318
S. lycopersicum	CHH	2577884	31	0.143985	217929071	0.193803	216582538	N/A	N/A	74	0.150966	214693333
	CHG			0.582633	29517883	0.586284	29763862	N/A	N/A		0.597255	29209767
	CpG			0.828245	15064284	0.792838	15495426	0.790136	15488586		0.794657	14652101
