# Supplementary material for: Accurate cross-species 5mC detection for Oxford Nanopore sequencing in plants with DeepPlant
Source: Nat Commun. 2025 Apr 4;16:3227. doi: 10.1038/s41467-025-58576-x (PMC11971355; doi:10.1038/s41467-025-58576-x)
Supplement: Supplementary file 5 — Supplementary Data 3 [file 41467_2025_58576_MOESM5_ESM.xlsx]

## Sheet: Supplementary Data 3
Supplementary Data 3. The ablation experiments on the triple-encoder, the models were evaluated on chromosome NC_003070.9 of A. thaliana and chromosome NC_029256.1 of O. sativa.
Encoder type	Per-site correlation with bisulfite on A. thaliana	Per-site correlation with bisulfite on O. sativa
triple-encoder	0.7325	0.7239
sequence encoder and combine encoder	0.5174	0.6277
signal encoder and combine encoder	0.4024	0.4637
sequence encoder and signal encoder	0.5802	0.6638
