# Supplementary material for: Accurate cross-species 5mC detection for Oxford Nanopore sequencing in plants with DeepPlant
Source: Nat Commun. 2025 Apr 4;16:3227. doi: 10.1038/s41467-025-58576-x (PMC11971355; doi:10.1038/s41467-025-58576-x)
Supplement: Supplementary file 6 — Supplementary Data 4 [file 41467_2025_58576_MOESM6_ESM.xlsx]

## Sheet: Supplementary Data 4
Supplementary Data 4. Hyperparameters of DeepPlant models.
Hyperparameter	BiLSTM	Transformer
Sequence encoder layers	2	2
Signal encoder layers	2	2
Collaborative encoder layers	3	3
Sequence encoder features	128	128
Signal encoder features	128	128
Collaborative encoder features	256	256
Embedding dimension	4	124
Dropout rate	0.5	0.1
Feedforward dimension	256	1024
Number of heads	N/A	8
Learning rate	0.001	0.0005
Gradient clipping (L2 norm)	0.5	1
