# Supplementary material for: Accurate cross-species 5mC detection for Oxford Nanopore sequencing in plants with DeepPlant
Source: Nat Commun. 2025 Apr 4;16:3227. doi: 10.1038/s41467-025-58576-x (PMC11971355; doi:10.1038/s41467-025-58576-x)
Supplement: Supplementary file 7 — Supplementary Data 5 [file 41467_2025_58576_MOESM7_ESM.xlsx]

## Sheet: Supplementary Data 5
Supplementary Data 5. Performance of DeepPlant CHH motif 9-mer Bi-LSTM model on methylation frequency quantification. Nanopore datasets were randomly down-sampled to 5-30× if possible. Whole-genome methylation frequency correlation with BS-seq were carried out for each down-sampled dataset.
Species	Model kmer	Correlation with BS-seq
		5×	10×	15×	20×	25×	30×
Training Datasets
S. miltiorrhiza	9-mer	0.824329	0.829929	0.838714	0.849323	0.859003	N/A
S. tuberosum	9-mer	0.760007	0.774816	0.784532	N/A	N/A	N/A
R. communis	9-mer	0.811219	0.831532	0.839349	0.848431	0.858278	0.86711
Testing Datasets
A. thaliana	9-mer	0.582148	0.591938	0.604005	0.616663	0.632363	0.647069
B. vulgaris	9-mer	0.740698	0.750389	0.760083	0.77086	0.780677	0.781105
O. sativa	9-mer	0.622072	0.637288	0.649741	0.664519	0.679909	0.692659
V. vinifera	9-mer	0.691748	0.699602	0.713627	0.730105	0.74542	0.75866
C. sinensis	9-mer	0.733657	0.753906	0.770209	0.782696	0.794819	0.804043
S. lycopersicum	9-mer	0.751358	0.761264	0.773622	0.78797	0.800844	0.811773
