# Supplementary material for: Accurate cross-species 5mC detection for Oxford Nanopore sequencing in plants with DeepPlant
Source: Nat Commun. 2025 Apr 4;16:3227. doi: 10.1038/s41467-025-58576-x (PMC11971355; doi:10.1038/s41467-025-58576-x)
Supplement: Supplementary file 8 — Supplementary Data 6 [file 41467_2025_58576_MOESM8_ESM.xlsx]

## Sheet: Supplementary Data 6
Supplementary Data 6. Comparison of methylation frequency correlation with BS-seq and single-molecule methylation detection performance between DeepPlant and Dorado on CpG and CHG motifs. 5-30× denote the Pearson correlation (r) between whole-genome methylation frequencies of nanopore data at corresponding down-sampled depth with corresponding BS-seq datasets. Single-molecule evaluation was condu…
Species	Motif	Metric	DeepPlant	Dorado	Rockfish
S. miltiorrhiza	CpG	5×	0.956756	0.941387	0.951422
		10×	0.960948	0.951263	0.956339
		15×	0.966306	0.961148	0.963596
		20×	0.971188	0.96749	0.968799
		25×	0.974386	0.971122	0.971866
		AUC	0.971664 ± 0.000178	0.949804 ± 0.000348	0.967326 ± 0.000364
		AP	0.981121 ± 0.000115	0.957131 ± 0.000475	0.977309 ± 0.000249
		F1	0.955254 ± 0.000229	0.902231 ± 0.000317	0.948753 ± 0.000196
		Precision	0.98092 ± 0.000092	0.937418 ± 0.000489	0.991796 ± 0.000349
		Accuracy	0.956395 ± 0.000213	0.905768 ± 0.000314	0.950885 ± 0.000184
		Recall	0.930897 ± 0.000438	0.86959 ± 0.000321	0.909292 ± 0.000396
		Specificity	0.981893 ± 0.000091	0.941946 ± 0.000479	0.992478 ± 0.000324
	CHG	5×	0.939251	0.925557	N/A
		10×	0.939684	0.920338	N/A
		15×	0.941498	0.918286	N/A
		20×	0.943721	0.918521	N/A
		25×	0.945572	0.920472	N/A
		AUC	0.994671 ± 0.000093	0.937651 ± 0.000656	N/A
		AP	0.995858 ± 0.000056	0.940239 ± 0.000552	N/A
		F1	0.977405 ± 0.000294	0.884326 ± 0.000512	N/A
		Precision	0.989222 ± 0.000314	0.907328 ± 0.000428	N/A
		Accuracy	0.977672 ± 0.000291	0.887186 ± 0.000403	N/A
		Recall	0.965867 ± 0.000285	0.862463 ± 0.001276	N/A
		Specificity	0.989477 ± 0.000307	0.91191 ± 0.000562	N/A
S. tuberosum	CpG	5×	0.910617	0.910825	0.908178
		10×	0.922003	0.922339	0.915882
		15×	0.928588	0.93593	0.921085
		AUC	0.982472 ± 0.000102	0.930284 ± 0.000479	0.967298 ± 0.000309
		AP	0.984232 ± 0.000251	0.949655 ± 0.000582	0.971902 ± 0.000762
		F1	0.956642 ± 0.000087	0.882136 ± 0.00013	0.955234 ± 0.000415
		Precision	0.968091 ± 0.000154	0.954801 ± 0.001124	0.97898 ± 0.000324
		Accuracy	0.957148 ± 0.00008	0.890471 ± 0.000184	0.956294 ± 0.000398
		Recall	0.94546 ± 0.000261	0.81975 ± 0.00076	0.932612 ± 0.000587
		Specificity	0.968837 ± 0.000163	0.9709 ± 0.001045	0.979976 ± 0.000309
	CHG	5×	0.915753	0.922062	N/A
		10×	0.924182	0.923583	N/A
		15×	0.927294	0.923596	N/A
		AUC	0.986018 ± 0.000202	0.944797 ± 0.000407	N/A
		AP	0.988887 ± 0.000199	0.945593 ± 0.000181	N/A
		F1	0.952569 ± 0.00068	0.886331 ± 0.000897	N/A
		Precision	0.983683 ± 0.000341	0.927038 ± 0.000662	N/A
		Accuracy	0.954023 ± 0.000636	0.888202 ± 0.000801	N/A
		Recall	0.923363 ± 0.001145	0.84905 ± 0.0014	N/A
		Specificity	0.984683 ± 0.00032	0.933176 ± 0.000631	N/A
R. communis	CpG	5×	0.948218	0.942866	0.944985
		10×	0.960486	0.954254	0.954245
		15×	0.968806	0.964108	0.962545
		20×	0.973847	0.970425	0.96821
		25×	0.976861	0.974309	0.971791
		30×	0.978789	0.976796	0.974096
		AUC	0.965023 ± 0.000258	0.946548 ± 0.000684	0.94829 ± 0.000774
		AP	0.976499 ± 0.000134	0.959035 ± 0.000911	0.965401 ± 0.000484
		F1	0.938822 ± 0.000208	0.905755 ± 0.000395	0.935751 ± 0.000643
		Precision	0.979597 ± 0.00071	0.968161 ± 0.000527	0.991116 ± 0.000079
		Accuracy	0.941267 ± 0.000205	0.911462 ± 0.000379	0.93915 ± 0.000576
		Recall	0.901307 ± 0.000581	0.850907 ± 0.00031	0.886244 ± 0.001096
		Specificity	0.981227 ± 0.000677	0.972017 ± 0.000469	0.992056 ± 0.000063
	CHG	5×	0.945811	0.936803	N/A
		10×	0.955445	0.947623	N/A
		15×	0.958165	0.949409	N/A
		20×	0.960536	0.951122	N/A
		25×	0.962599	0.953337	N/A
		30×	0.964197	0.95565	N/A
		AUC	0.988689 ± 0.000167	0.943209 ± 0.000262	N/A
		AP	0.991418 ± 0.000128	0.953123 ± 0.000388	N/A
		F1	0.962385 ± 0.000497	0.892265 ± 0.000322	N/A
		Precision	0.990748 ± 0.000277	0.949689 ± 0.000305	N/A
		Accuracy	0.963432 ± 0.000472	0.898408 ± 0.000288	N/A
		Recall	0.9356 ± 0.000771	0.84139 ± 0.000485	N/A
		Specificity	0.991263 ± 0.00026	0.955427 ± 0.000281	N/A
A. thaliana	CpG	5×	0.974134	0.966293	0.972809
		10×	0.979024	0.972677	0.976702
		15×	0.982988	0.978204	0.980299
		20×	0.985711	0.982159	0.983102
		25×	0.987403	0.984669	0.984954
		30×	0.988506	0.986306	0.986178
		AUC	0.988033 ± 0.000158	0.96355 ± 0.000271	0.97598 ± 0.000413
		AP	0.991468 ± 0.000103	0.972156 ± 0.000276	0.983968 ± 0.000314
		F1	0.963796 ± 0.000139	0.927051 ± 0.000137	0.961709 ± 0.000545
		Precision	0.996766 ± 0.000101	0.975052 ± 0.000258	0.995068 ± 0.000174
		Accuracy	0.964955 ± 0.000129	0.930473 ± 0.00013	0.962951 ± 0.000508
		Recall	0.932937 ± 0.000295	0.883553 ± 0.000232	0.930514 ± 0.001036
		Specificity	0.996973 ± 0.000095	0.977393 ± 0.000242	0.995388 ± 0.000165
	CHG	5×	0.852706	0.859608	N/A
		10×	0.865174	0.863001	N/A
		15×	0.871721	0.862171	N/A
		20×	0.878111	0.861456	N/A
		25×	0.884673	0.861201	N/A
		30×	0.890229	0.861836	N/A
		AUC	0.937951 ± 0.001907	0.923057 ± 0.002421	N/A
		AP	0.958538 ± 0.001224	0.940563 ± 0.001855	N/A
		F1	0.894276 ± 0.003005	0.866487 ± 0.005913	N/A
		Precision	0.984891 ± 0.00044	0.950199 ± 0.000933	N/A
		Accuracy	0.903188 ± 0.002489	0.877313 ± 0.004817	N/A
		Recall	0.81894 ± 0.004955	0.79636 ± 0.009418	N/A
		Specificity	0.987437 ± 0.000362	0.958267 ± 0.000485	N/A
B. vulgaris	CpG	5×	0.950759	0.929037	0.926257
		10×	0.953401	0.935141	0.929725
		15×	0.955997	0.941927	0.933506
		20×	0.957717	0.946721	0.936557
		25×	0.958963	0.950006	0.938853
		30×	0.959887	0.952363	0.940523
		AUC	0.996686 ± 0.000135	0.978898 ± 0.000275	0.987648 ± 0.000246
		AP	0.997481 ± 0.000117	0.979912 ± 0.000406	0.989669 ± 0.000185
		F1	0.988845 ± 0.000296	0.943877 ± 0.000107	0.977228 ± 0.000183
		Precision	0.993878 ± 0.000191	0.964225 ± 0.000649	0.989505 ± 0.000427
		Accuracy	0.988902 ± 0.000292	0.945037 ± 0.000134	0.977507 ± 0.000184
		Recall	0.983863 ± 0.000575	0.92437 ± 0.000396	0.965252 ± 0.000295
		Specificity	0.99394 ± 0.000191	0.965703 ± 0.000658	0.989762 ± 0.000423
	CHG	5×	0.911692	0.910262	N/A
		10×	0.914575	0.907228	N/A
		15×	0.916907	0.905396	N/A
		20×	0.919046	0.905799	N/A
		25×	0.920943	0.907592	N/A
		30×	0.922388	0.909295	N/A
		AUC	0.985103 ± 0.000303	0.956602 ± 0.000186	N/A
		AP	0.989169 ± 0.000241	0.957505 ± 0.000385	N/A
		F1	0.961349 ± 0.000125	0.909182 ± 0.000331	N/A
		Precision	0.985639 ± 0.000034	0.929974 ± 0.000498	N/A
		Accuracy	0.962278 ± 0.000119	0.911168 ± 0.000307	N/A
		Recall	0.938227 ± 0.000208	0.8893 ± 0.000793	N/A
		Specificity	0.98633 ± 0.00003	0.933037 ± 0.000557	N/A
O. sativa	CpG	5×	0.987759	0.959357	0.984449
		10×	0.989644	0.965737	0.986721
		15×	0.990882	0.9702	0.988343
		20×	0.991697	0.973086	0.989518
		25×	0.99217	0.974771	0.990217
		30×	0.992455	0.975789	0.990648
		AUC	0.997623 ± 0.000062	0.961789 ± 0.000304	0.995819 ± 0.000115
		AP	0.998294 ± 0.000077	0.967629 ± 0.000216	0.998397 ± 0.000075
		F1	0.992762 ± 0.00028	0.899204 ± 0.001022	0.986435 ± 0.000099
		Precision	0.996424 ± 0.000087	0.873095 ± 0.001353	0.998605 ± 0.00016
		Accuracy	0.992788 ± 0.000277	0.896097 ± 0.001083	0.981028 ± 0.000151
		Recall	0.989127 ± 0.0005	0.926923 ± 0.00107	0.974558 ± 0.000098
		Specificity	0.99645 ± 0.000085	0.86527 ± 0.001594	0.9967 ± 0.000389
	CHG	5×	0.897307	0.888761	N/A
		10×	0.902004	0.888416	N/A
		15×	0.905391	0.88488	N/A
		20×	0.908979	0.882514	N/A
		25×	0.912095	0.881595	N/A
		30×	0.914269	0.881464	N/A
		AUC	0.98732 ± 0.000108	0.950997 ± 0.000228	N/A
		AP	0.99059 ± 0.000038	0.953804 ± 0.000113	N/A
		F1	0.964586 ± 0.000201	0.892091 ± 0.000529	N/A
		Precision	0.974623 ± 0.000069	0.880596 ± 0.000968	N/A
		Accuracy	0.964947 ± 0.000193	0.890663 ± 0.00058	N/A
		Recall	0.954753 ± 0.000386	0.90389 ± 0.000539	N/A
		Specificity	0.97514 ± 0.00007	0.877437 ± 0.00114	N/A
V. vinifera	CpG	5×	0.964657	0.957045	0.952364
		10×	0.968208	0.961002	0.954787
		15×	0.9716	0.965654	0.95857
		20×	0.973788	0.969024	0.961417
		25×	0.975203	0.971227	0.963326
		30×	0.97615	0.972721	0.964675
		AUC	0.991454 ± 0.000194	0.971318 ± 0.000232	0.985882 ± 0.00019
		AP	0.993314 ± 0.000122	0.970702 ± 0.000467	0.98674 ± 0.000189
		F1	0.974828 ± 0.000366	0.937541 ± 0.000401	0.970887 ± 0.00025
		Precision	0.974583 ± 0.000639	0.953622 ± 0.00074	0.984835 ± 0.00038
		Accuracy	0.974822 ± 0.000369	0.938577 ± 0.000414	0.971294 ± 0.000248
		Recall	0.975073 ± 0.000525	0.921993 ± 0.000191	0.95733 ± 0.000322
		Specificity	0.97457 ± 0.00066	0.95516 ± 0.000754	0.985258 ± 0.000375
	CHG	5×	0.938547	0.942467	N/A
		10×	0.938128	0.938861	N/A
		15×	0.939972	0.937974	N/A
		20×	0.942682	0.938343	N/A
		25×	0.945144	0.939321	N/A
		30×	0.947198	0.940627	N/A
		AUC	0.98423 ± 0.000218	0.959117 ± 0.000753	N/A
		AP	0.988375 ± 0.000189	0.958868 ± 0.00116	N/A
		F1	0.962807 ± 0.000278	0.917292 ± 0.000408	N/A
		Precision	0.980014 ± 0.000316	0.93777 ± 0.00015	N/A
		Accuracy	0.963448 ± 0.000264	0.91906 ± 0.000353	N/A
		Recall	0.946193 ± 0.000609	0.89769 ± 0.000909	N/A
		Specificity	0.980703 ± 0.000317	0.94043 ± 0.000211	N/A
C. sinensis	CpG	5×	0.965074	0.969645	0.971161
		10×	0.967413	0.972278	0.972557
		15×	0.967838	0.973328	0.973363
		20×	0.967642	0.973712	0.973833
		25×	0.967235	0.973859	0.974031
		30×	0.966851	0.973921	0.974126
		AUC	0.989797 ± 0.000131	0.978691 ± 0.000275	0.983821 ± 0.0005
		AP	0.991662 ± 0.000113	0.978951 ± 0.000406	0.987676 ± 0.000224
		F1	0.957308 ± 0.000501	0.942341 ± 0.000107	0.978864 ± 0.000398
		Precision	0.945921 ± 0.00039	0.964216 ± 0.000649	0.988494 ± 0.000326
		Accuracy	0.956788 ± 0.000501	0.94362 ± 0.000134	0.979068 ± 0.000388
		Recall	0.968973 ± 0.000673	0.921437 ± 0.000396	0.96942 ± 0.000762
		Specificity	0.944603 ± 0.000393	0.965803 ± 0.000658	0.988716 ± 0.000325
	CHG	5×	0.935183	0.942158	N/A
		10×	0.939365	0.940817	N/A
		15×	0.93984	0.937346	N/A
		20×	0.939395	0.934559	N/A
		25×	0.938732	0.932265	N/A
		30×	0.938021	0.930393	N/A
		AUC	0.985349 ± 0.00023	0.967708 ± 0.000186	N/A
		AP	0.987563 ± 0.000328	0.965757 ± 0.000385	N/A
		F1	0.940686 ± 0.000498	0.927081 ± 0.000331	N/A
		Precision	0.976326 ± 0.000276	0.934954 ± 0.000498	N/A
		Accuracy	0.942775 ± 0.000462	0.92769 ± 0.000307	N/A
		Recall	0.907557 ± 0.000788	0.91934 ± 0.000793	N/A
		Specificity	0.977993 ± 0.000254	0.93604 ± 0.000557	N/A
S. lycopersicum	CpG	5×	0.910265	0.90616	0.895412
		10×	0.912541	0.90654	0.898656
		15×	0.918634	0.90801	0.90584
		20×	0.923902	0.91063	0.912556
		25×	0.92772	0.91439	0.917851
		30×	0.930493	0.91835	0.921904
		AUC	0.993039 ± 0.000142	0.979174 ± 0.000145	0.984962 ± 0.000182
		AP	0.994024 ± 0.000188	0.980326 ± 0.000255	0.987713 ± 0.000164
		F1	0.973381 ± 0.000214	0.962994 ± 0.000186	0.970069 ± 0.000493
		Precision	0.983109 ± 0.000268	0.973467 ± 0.00039	0.989141 ± 0.000421
		Accuracy	0.973642 ± 0.000204	0.963388 ± 0.00019	0.970635 ± 0.000479
		Recall	0.963844 ± 0.000543	0.952744 ± 0.000206	0.951718 ± 0.000653
		Specificity	0.98344 ± 0.000273	0.974032 ± 0.000394	0.989552 ± 0.000405
	CHG	5×	0.918313	0.914869	N/A
		10×	0.919314	0.912277	N/A
		15×	0.920475	0.910271	N/A
		20×	0.922285	0.910586	N/A
		25×	0.924414	0.911998	N/A
		30×	0.926542	0.914251	N/A
		AUC	0.98849 ± 0.000245	0.968033 ± 0.00035	N/A
		AP	0.99122 ± 0.000168	0.971965 ± 0.000329	N/A
		F1	0.959451 ± 0.000607	0.935211 ± 0.00031	N/A
		Precision	0.989987 ± 0.000189	0.934523 ± 0.000356	N/A
		Accuracy	0.960665 ± 0.000567	0.935163 ± 0.000302	N/A
		Recall	0.930744 ± 0.001111	0.9359 ± 0.000536	N/A
		Specificity	0.990586 ± 0.000178	0.934426 ± 0.000386	N/A
