# Supplementary material for: Accurate cross-species 5mC detection for Oxford Nanopore sequencing in plants with DeepPlant
Source: Nat Commun. 2025 Apr 4;16:3227. doi: 10.1038/s41467-025-58576-x (PMC11971355; doi:10.1038/s41467-025-58576-x)
Supplement: Supplementary file 9 — Supplementary Data 7 [file 41467_2025_58576_MOESM9_ESM.xlsx]

## Sheet: Supplementary Data 7
Supplementary Data 7. Performance of DeepPlant Bi-LSTM model and Dorado at single-molecule level on CHH motifs under imbalanced conditions. The models were evaluated at unsampled single chromosome or whole genome data, with bisulfite analysis showing methylation frequencies of 100% for positive samples and 0% for negative samples and the sequencing coverage higher than 5×.
Species	chromosome	sample ratio (positive : negative)	model	True Positive	True Negative	False Positive	False Negative	AUC	AP	F1	Precision	Accuracy	Recall	Specificity
Training Datasets
S. miltiorrhiza	h2tg0000131	1:14	DeepPlant	4116146	61953771	5515831	636572	0.941384	0.740297	0.572295	0.427342	0.914813	0.866061	0.918247
			Dorado	3470336	58614886	7155544	905669	0.900259	0.501429	0.462653	0.326593	0.88508	0.793037	0.891204
S. tuberosum	ptg000003l	1:198	DeepPlant	241961	55876947	3121504	75078	0.89878	0.347435	0.131483	0.071938	0.946109	0.76319	0.947092
			Dorado	225761	54263647	8234179	88307	0.857462	0.078678	0.051461	0.026686	0.867501	0.718828	0.868249
R. communis	ptg000005l	1:61	DeepPlant	1143248	78133562	3954155	183383	0.946636	0.599609	0.355928	0.22428	0.950398	0.861768	0.95183
			Dorado	987869	72350993	8322145	245513	0.905511	0.266127	0.187391	0.106108	0.895397	0.800943	0.896841
Testing Datasets
A. thaliana	Whole genome	1:32722	DeepPlant	6033	286025868	8773418	2976	0.866799	0.007303	0.001373	0.000687	0.97023	0.669664	0.970239
			Dorado	5868	280737414	14811695	2991	0.848411	0.002212	0.000792	0.000396	0.949876	0.662377	0.949884
B. vulgaris	ptg000013l	1:1253	DeepPlant	94181	131389614	7561208	20925	0.925748	0.103009	0.024241	0.012303	0.945478	0.818211	0.945584
			Dorado	99040	135273776	20684139	25393	0.896211	0.017326	0.009474	0.004765	0.867317	0.79593	0.867374
O. sativa	NC_029256.1	1:2540	DeepPlant	56957	144763051	9395576	10934	0.936989	0.082169	0.011965	0.006026	0.939008	0.838948	0.939053
			Dorado	48160	133831931	20507010	12601	0.884494	0.016808	0.004672	0.002343	0.867101	0.792614	0.86713
V. vinifera	ptg000084l	1:621	DeepPlant	67612	51818041	2703966	20114	0.901563	0.10374	0.047293	0.024395	0.950117	0.770718	0.950406
			Dorado	63683	48304037	5214237	19470	0.891541	0.039152	0.023758	0.012066	0.902359	0.765853	0.902571
C. sinensis	DVSA3	1:1662	DeepPlant	36626	78921855	2674919	11873	0.936687	0.04129	0.02654	0.013507	0.967092	0.755191	0.967218
			Dorado	51620	92584603	7118646	8348	0.932022	0.049604	0.014279	0.007199	0.928561	0.860792	0.928602
S. lycopersicum	OU640344.1	1:1034	DeepPlant	126795	148006684	5135541	21189	0.945379	0.203015	0.046872	0.024095	0.96636	0.856816	0.966466
			Dorado	108855	145999043	5494848	32353	0.906519	0.032671	0.037896	0.019426	0.963549	0.770884	0.963729
