# Supplementary material for: Accurate cross-species 5mC detection for Oxford Nanopore sequencing in plants with DeepPlant
Source: Nat Commun. 2025 Apr 4;16:3227. doi: 10.1038/s41467-025-58576-x (PMC11971355; doi:10.1038/s41467-025-58576-x)
Supplement: Supplementary file 10 — Supplementary Data 8 [file 41467_2025_58576_MOESM10_ESM.xlsx]

## Sheet: Supplementary Data 8
Supplementary Data 8. Performance of DeepPlant Bi-LSTM model and Dorado at single-molecule level on CHH motifs. Single-molecule evaluation was conducted by extracting 200,000 samples per iteration, with the process repeated three times. The evaluation results are presented in the form of mean ± standard deviation.
Species	model	AUC	AP	F1	Precision	Accuracy	Recall	Specificity
Training Datasets
S. miltiorrhiza	Deepplant 9-mer	0.939345 ± 0.000395	0.948539 ± 0.000418	0.886353 ± 0.000451	0.908262 ± 0.000388	0.88903 ± 0.00043	0.865477 ± 0.000526	0.912583 ± 0.000359
	Deepplant 13-mer	0.951439 ± 0.000298	0.961705 ± 0.000284	0.905064 ± 0.000278	0.937807 ± 0.000614	0.908267 ± 0.000297	0.87453 ± 0.000122	0.942003 ± 0.000612
	Dorado	0.865487 ± 0.000148	0.852588 ± 0.001306	0.79197 ± 0.000607	0.825245 ± 0.000635	0.800033 ± 0.000336	0.761277 ± 0.001594	0.83879 ± 0.001028
S. tuberosum	Deepplant 9-mer	0.92475 ± 0.000951	0.940605 ± 0.000755	0.872465 ± 0.000756	0.908845 ± 0.001186	0.877373 ± 0.000665	0.838887 ± 0.001612	0.91586 ± 0.001292
	Deepplant 13-mer	0.936458 ± 0.000308	0.951758 ± 0.000298	0.886945 ± 0.000099	0.935453 ± 0.000548	0.892518 ± 0.000136	0.84322 ± 0.0003	0.941817 ± 0.000548
	Dorado	0.869308 ± 0.001041	0.869509 ± 0.001414	0.804156 ± 0.000639	0.818844 ± 0.000876	0.807607 ± 0.000565	0.789987 ± 0.00129	0.825227 ± 0.001172
R. communis	Deepplant 9-mer	0.936225 ± 0.000382	0.948007 ± 0.000574	0.884921 ± 0.00042	0.924542 ± 0.000606	0.88965 ± 0.000355	0.848557 ± 0.000967	0.930743 ± 0.000653
	Deepplant 13-mer	0.946016 ± 0.00032	0.95947 ± 0.000282	0.900809 ± 0.000622	0.957811 ± 0.000924	0.90638 ± 0.000609	0.85021 ± 0.000393	0.96255 ± 0.00084
	Dorado	0.92245 ± 0.00147	0.933182 ± 0.001371	0.857728 ± 0.000957	0.941934 ± 0.000682	0.869403 ± 0.00074	0.787343 ± 0.001793	0.951463 ± 0.000667
Testing Datasets
A. thaliana	Deepplant 9-mer	0.854937 ± 0.008226	0.893771 ± 0.004782	0.780569 ± 0.005894	0.921694 ± 0.000965	0.80972 ± 0.004189	0.676947 ± 0.008329	0.942493 ± 0.000129
	Deepplant 13-mer	0.866173 ± 0.003838	0.903856 ± 0.002183	0.788329 ± 0.000916	0.957944 ± 0.000894	0.82017 ± 0.000728	0.669743 ± 0.001018	0.970597 ± 0.000627
	Dorado	0.848084 ± 0.003775	0.879987 ± 0.004009	0.772218 ± 0.009261	0.928274 ± 0.001759	0.805033 ± 0.006529	0.661137 ± 0.012757	0.94893 ± 0.000557
B. vulgaris	Deepplant 9-mer	0.915203 ± 0.000097	0.934944 ± 0.000164	0.857722 ± 0.000712	0.918703 ± 0.000821	0.866578 ± 0.000641	0.804333 ± 0.000992	0.928823 ± 0.000774
	Deepplant 13-mer	0.919206 ± 0.000586	0.940526 ± 0.000449	0.868216 ± 0.000111	0.939237 ± 0.000451	0.87748 ± 0.000128	0.80718 ± 0.000259	0.94778 ± 0.000427
	Dorado	0.890665 ± 0.0007	0.894235 ± 0.00172	0.80881 ± 0.000696	0.871712 ± 0.001059	0.821678 ± 0.000704	0.754375 ± 0.000417	0.88898 ± 0.00099
O. sativa	Deepplant 9-mer	0.923709 ± 0.00035	0.943055 ± 0.000224	0.863984 ± 0.000444	0.909126 ± 0.000799	0.870418 ± 0.000406	0.823113 ± 0.000866	0.917723 ± 0.000841
	Deepplant 13-mer	0.937507 ± 0.00115	0.953971 ± 0.000858	0.886703 ± 0.001432	0.944587 ± 0.001203	0.893245 ± 0.001306	0.835503 ± 0.001748	0.950987 ± 0.00105
	Dorado	0.888656 ± 0.000423	0.900586 ± 0.000252	0.818614 ± 0.000407	0.882766 ± 0.001031	0.830902 ± 0.000477	0.763155 ± 0.000064	0.89865 ± 0.001018
V. vinifera	Deepplant 9-mer	0.882685 ± 0.00077	0.905448 ± 0.000887	0.82206 ± 0.000598	0.910999 ± 0.001303	0.837887 ± 0.00058	0.748943 ± 0.000859	0.92683 ± 0.001209
	Deepplant 13-mer	0.896355 ± 0.000674	0.922695 ± 0.000636	0.841375 ± 0.00038	0.941055 ± 0.000124	0.856568 ± 0.000305	0.76079 ± 0.000555	0.952347 ± 0.000081
	Dorado	0.894122 ± 0.000353	0.909585 ± 0.000265	0.815045 ± 0.000513	0.926722 ± 0.00042	0.834937 ± 0.000386	0.72739 ± 0.000831	0.942483 ± 0.000375
C. sinensis	Deepplant 9-mer	0.909538 ± 0.000309	0.92288 ± 0.000268	0.819588 ± 0.000318	0.919079 ± 0.00101	0.83721 ± 0.000361	0.739533 ± 0.000398	0.934887 ± 0.000906
	Deepplant 13-mer	0.925601 ± 0.000895	0.93745 ± 0.000835	0.822118 ± 0.00153	0.950759 ± 0.000928	0.843318 ± 0.00123	0.72414 ± 0.001905	0.962497 ± 0.000663
	Dorado	0.857916 ± 0.000411	0.864579 ± 0.000059	0.782971 ± 0.000263	0.768355 ± 0.000579	0.778763 ± 0.000364	0.798155 ± 0.000078	0.75937 ± 0.000806
S. lycopersicum	Deepplant 9-mer	0.920663 ± 0.00026	0.940807 ± 0.000316	0.872212 ± 0.000326	0.926445 ± 0.00084	0.879279 ± 0.000352	0.823978 ± 0.000382	0.93458 ± 0.000822
	Deepplant 13-mer	0.933224 ± 0.00034	0.951015 ± 0.000205	0.887234 ± 0.000099	0.953784 ± 0.000506	0.894589 ± 0.000083	0.829365 ± 0.000462	0.959812 ± 0.000483
	Dorado	0.891821 ± 0.001098	0.906096 ± 0.00117	0.832382 ± 0.000883	0.878361 ± 0.001016	0.84072 ± 0.000836	0.790978 ± 0.000963	0.890462 ± 0.000969
