# Supplementary material for: Accurate cross-species 5mC detection for Oxford Nanopore sequencing in plants with DeepPlant
Source: Nat Commun. 2025 Apr 4;16:3227. doi: 10.1038/s41467-025-58576-x (PMC11971355; doi:10.1038/s41467-025-58576-x)
Supplement: Supplementary file 11 — Supplementary Data 9 [file 41467_2025_58576_MOESM11_ESM.xlsx]

## Sheet: Supplementary Data 9
Supplementary Data 9. Average nanopore sequencing depth of centromeres regions in O. sativa.
Chromosome	Start	End	Average Depth
Chr1	16765400	17553481	37.0393
Chr2	13617389	14214518	35.1951
Chr3	19954695	20551000	35.3076
Chr4	9652000	10112504	36.4509
Chr5	12261000	12840000	37.0621
Chr6	15612461	16338095	35.0224
Chr7	12108000	12457000	30.6364
Chr8	12961751	13761000	36.3467
Chr9	6771892	7241524	34.7294
Chr10	8320734	8690470	35.8968
Chr11	12803000	14055729	37.6913
Chr12	11939000	12499575	36.2933
Note: The centromeric regions are defined based on the union of results from CENH3 ChIP-seq data and CentO repeat sequences from the study of Shang et al. (2023).
Ref.
Shang, L., He, W., Wang, T., Yang, Y., Xu, Q., Zhao, X., ... & Qian, Q. (2023). A complete assembly of the rice Nipponbare reference genome. Molecular plant, 16(8), 1232-1236.
