# Supplementary material for: Accurate cross-species 5mC detection for Oxford Nanopore sequencing in plants with DeepPlant
Source: Nat Commun. 2025 Apr 4;16:3227. doi: 10.1038/s41467-025-58576-x (PMC11971355; doi:10.1038/s41467-025-58576-x)
Supplement: Supplementary file 12 — Supplementary Data 10 [file 41467_2025_58576_MOESM12_ESM.xlsx]

## Sheet: Supplementary Data 10
Supplementary Data 10. Execution time and memory usage for each ONT-base tool (R10.4.1) on the Arabidopsis thaliana R10.4.1 dataset (1,596,813 reads). Both tools call all 5mC contexts including CHH, CHG and CpG. The benchmarking was performed on a computer with an AMD CPU (Eng Sample: 100-000000894-04) and an NVIDIA L40S GPU.
Tool	Command	Wall clock time (seconds)	Peak Memory Usage (MB)	Max GPU Mem-Usage (MB)
Dorado	Basecalling	1068	3965	40089
Dorado	Basecalling and call methylation	2205	6483	41841
DeepPlant	Call methylation	7759	31554	3720
