# Supplementary material for: Accurate cross-species 5mC detection for Oxford Nanopore sequencing in plants with DeepPlant
Source: Nat Commun. 2025 Apr 4;16:3227. doi: 10.1038/s41467-025-58576-x (PMC11971355; doi:10.1038/s41467-025-58576-x)
Supplement: Supplementary file 15 — Source Data [file 41467_2025_58576_MOESM15_ESM.xlsx]

## Sheet: Fig1A
Source data of Figure 1A
species	Bisulfite-sequencing	number of sites with a coverage above 5×	number of sites with a methylation frequency above 0.9	ratio	count of high-methylation CHH contexts (9-mer)
Arabidopsis thaliana	SRR15967550	30649039	7681	0.0002	705
	SRR15967551	30492168	10990	0.0003
	SRR15967554	30546927	10368	0.0003
Ricinus communis	SRR17218349	48891647	97817	0.002	23189
	SRR17218350	57030343	405707	0.0071
	SRR17218353	42548977	185787	0.0043
	SRR17218352	37375761	508578	0.0136
	SRR17218351	38137618	1492382	0.0391
Gossypium hirsutum	SRR23692774	177262294	23389	0.0001	2258
	SRR23692775	174963465	23469	0.0001
	SRR23692776	162907067	22718	0.0001
Salvia miltiorrhiza	SRR24693925	34916762	197866	0.0056	27596
	SRR24693926	53793101	694521	0.0129
	SRR24693928	35830168	996663	0.0278
	SRR24693927	40264625	896634	0.0222
Solanum tuberosum	SRR16121164	43905556	226689	0.0051	30319
	SRR19153437	78075169	1410581	0.018
	SRR19153438	78907363	1546924	0.0196
Oryza sativa	DRR425638	88388799	1441	0	8016
	SRR15967546	98430446	125818	0.0012
	SRR15967548	98349879	126262	0.0012
Beta vulgaris	SRR15205250	80392207	636319	0.0079	26574
	SRR15205266	77542775	900956	0.0116
	SRR15205268	82824655	1055205	0.0127
Citrus sinensis	SRR15967546	12587	170	0.0135	26472
	SRR6451550	101301938	1135956	0.0112
	SRR6451555	96949895	1207090	0.0124
	SRR9912477	101930581	1376072	0.0135
Solanum lycopersicum	SRR5258577	135652218	624663	0.0046	27249
	SRR5258578	129860627	598628	0.0046
	SRR5258582	152891639	1200262	0.0078
Physcomitrium patens	SRR18164483	35963531	293590	0.0081	28122
	SRR4454535	65546998	4772117	0.0728
	SRR9901085	69028939	4271030	0.0618

## Sheet: Fig1B
Source data of Figure 1B
species	CHH sites count	high-methylation CHH sites count	ratio
S. tuberosum	374651678	4306197	0.0114
A. thaliana	30139960	2047	0
R. communis	83892837	1631856	0.0194
M. polymorpha	35928240	77497	0.0021
S. miltiorrhiza	184272790	8763576	0.0475
V. vinifera	170207194	425452	0.0024
O. sativa	93000255	63555	0.0006
G. max	238930198	86200	0.0003
B. vulgaris	180024318	427149	0.0023
C. sinensis	96307791	143654	0.0014
P. patens	31790078	66336	0.002
S. lycopersicum	214693333	520150	0.0024

## Sheet: Fig1C
Source data of Figure 1C
species	motif	number	total	ratio
R. communis, S. miltiorrhiza, S. tuberosum Mixed	CAA	4093	4096	0.999
	CAC	4074	4096	0.994
	CAT	4094	4096	0.999
	CCA	4025	4096	0.982
	CCC	3761	4096	0.918
	CCT	4002	4096	0.977
	CTA	4093	4096	0.999
	CTC	4011	4096	0.979
	CTT	4089	4096	0.998
	CHH	36242	36864	0.9831
R. communis	CAA	3902	4096	0.953
	CAC	2086	4096	0.509
	CAT	3252	4096	0.794
	CCA	2275	4096	0.555
	CCC	709	4096	0.173
	CCT	1846	4096	0.451
	CTA	3687	4096	0.9
	CTC	2081	4096	0.508
	CTT	3145	4096	0.768
	CHH	22983	36864	0.6234
S. miltiorrhiza	CAA	4083	4096	0.997
	CAC	4014	4096	0.98
	CAT	4084	4096	0.997
	CCA	3618	4096	0.883
	CCC	3004	4096	0.733
	CCT	3643	4096	0.889
	CTA	4074	4096	0.995
	CTC	3842	4096	0.938
	CTT	4070	4096	0.994
	CHH	34432	36864	0.934
S. tuberosum	CAA	3951	4096	0.965
	CAC	3230	4096	0.789
	CAT	3959	4096	0.967
	CCA	3178	4096	0.776
	CCC	2247	4096	0.549
	CCT	3082	4096	0.752
	CTA	3828	4096	0.935
	CTC	3200	4096	0.781
	CTT	3751	4096	0.916
	CHH	30426	36864	0.8253
B. vulgaris	CAA	3665	4096	0.894775
	CAC	1512	4096	0.369141
	CAT	2198	4096	0.536621
	CCA	1830	4096	0.446777
	CCC	1208	4096	0.294922
	CCT	1721	4096	0.420166
	CTA	2621	4096	0.639893
	CTC	1619	4096	0.395264
	CTT	2536	4096	0.619141
	CHH	18910	36864	0.5129
O. sativa	CAA	760	4096	0.185547
	CAC	491	4096	0.119873
	CAT	788	4096	0.192383
	CCA	522	4096	0.127441
	CCC	225	4096	0.0549316
	CCT	380	4096	0.0927734
	CTA	856	4096	0.208984
	CTC	210	4096	0.0512695
	CTT	403	4096	0.0983887
	CHH	4635	36864	0.1257
A. thaliana	CAA	11	4096	0.00268555
	CAC	4	4096	0.000976563
	CAT	2	4096	0.000488281
	CCA	2	4096	0.000488281
	CCC	0	4096	0
	CCT	0	4096	0
	CTA	17	4096	0.00415039
	CTC	4	4096	0.000976563
	CTT	2	4096	0.000488281
	CHH	42	36864	0.0011
S. lycopersicum	CAA	2987	4096	0.729
	CAC	1665	4096	0.406
	CAT	2751	4096	0.672
	CCA	1817	4096	0.444
	CCC	864	4096	0.211
	CCT	1660	4096	0.405
	CTA	2886	4096	0.705
	CTC	1638	4096	0.4
	CTT	2551	4096	0.623
	CHH	18819	36864	0.5105

## Sheet: Fig2D
Source data of Figure 2D
LSTM					Transformer
step number	9-mer	13-mer	51-mer		step number	9-mer	13-mer	51-mer
5000	0.7897	0.8295	0.9039		5000	0.8071	0.7522	0.8567
10000	0.8145	0.8567	0.9119		10000	0.7645	0.7804	0.8725
15000	0.8288	0.8659	0.8916		15000	0.8167	0.8431	0.8784
20000	0.841	0.8616	0.918		20000	0.8147	0.8541	0.8943
25000	0.839	0.867	0.9161		25000	0.8162	0.8566	0.8859
30000	0.8522	0.8823	0.911		30000	0.8496	0.8223	0.9044
35000	0.8319	0.8788	0.9229		35000	0.8274	0.8607	0.9
40000	0.842	0.8848	0.9247		40000	0.8187	0.8565	0.8951
45000	0.8573	0.875	0.9284		45000	0.8459	0.8321	0.9019
50000	0.8295	0.8813	0.9146		50000	0.8513	0.8551	0.9051
55000	0.8576	0.8876	0.926		55000	0.8489	0.8512	0.8981
60000	0.8643	0.8795	0.9235		60000	0.837	0.8705	0.8948
65000	0.8511	0.8816	0.9256		65000	0.8545	0.8449	0.92
70000	0.8381	0.8862	0.9234		70000	0.8484	0.8721	0.9179
75000	0.8431	0.878	0.9272		75000	0.8374	0.8511	0.9034
80000	0.8653	0.8887	0.932		80000	0.8299	0.855	0.914
85000	0.8647	0.89	0.9304		85000	0.8257	0.8732	0.9177
90000	0.8587	0.8846	0.9252		90000	0.8465	0.8504	0.9257
95000	0.8638	0.884	0.9372		95000	0.8398	0.875	0.9274
100000	0.866	0.8852	0.9326		100000	0.8558	0.8695	0.9089
105000	0.8643	0.8866	0.9344		105000	0.8608	0.8766	0.9153
110000	0.868	0.8894	0.9286		110000	0.8467	0.877	0.9132
115000	0.8546	0.8817	0.9337		115000	0.8542	0.8566	0.9257
120000	0.8675	0.8876	0.9298		120000	0.8484	0.8764	0.9196
125000	0.8524	0.8864	0.9383		125000	0.8489	0.8582	0.907
130000	0.8658	0.89	0.9374		130000	0.8604	0.8788	0.9138
135000	0.8568	0.892	0.9303		135000	0.8438	0.879	0.9245
140000	0.8761	0.8829	0.9316		140000	0.8293	0.8656	0.9113
145000	0.8566	0.8909	0.9333		145000	0.8415	0.8478	0.9273
150000	0.8558	0.8897	0.931		150000	0.8554	0.8805	0.9278
155000	0.8693	0.8892	0.9307		155000	0.8451	0.8686	0.9206
160000	0.8656	0.8862	0.9314		160000	0.8555	0.8654	0.9149
165000	0.8694	0.8855	0.9389		165000	0.8574	0.8811	0.9291
170000	0.862	0.8881	0.9387		170000	0.8496	0.8736	0.9122
175000	0.8709	0.8927	0.9331		175000	0.8561	0.8662	0.9302
180000	0.8758	0.8929	0.9345		180000	0.8626	0.8811	0.9152
185000	0.8782	0.8889	0.941		185000	0.8613	0.8754	0.9156
190000	0.877	0.8954	0.9397		190000	0.8498	0.8811	0.9282
195000	0.8755	0.8931	0.9396		195000	0.8645	0.8781	0.9115
200000	0.8797	0.8959	0.9354		200000	0.8512	0.8701	0.9146
205000	0.8733	0.8885	0.941		205000	0.8618	0.8608	0.9173
210000	0.8769	0.8925	0.9414		210000	0.867	0.8711	0.9106
215000	0.8793	0.8893	0.937		215000	0.8615	0.8571	0.9269
220000	0.8806	0.8855	0.9414		220000	0.8621	0.8785	0.9151
225000	0.8669	0.8905	0.938		225000	0.8692	0.8818	0.9282
230000	0.8703	0.8964	0.9425		230000	0.8634	0.8629	0.9259
235000	0.8749	0.8917	0.942		235000	0.8585	0.8715	0.9228
240000	0.8624	0.8939	0.9469		240000	0.866	0.8598	0.9311
245000	0.8806	0.8865	0.9484		245000	0.8672	0.8734	0.931
250000	0.8724	0.8964	0.9465		250000	0.858	0.8837	0.9188
255000	0.872	0.8935	0.9483		255000	0.8642	0.8674	0.9093
260000	0.8787	0.8891	0.9428		260000	0.8587	0.8854	0.9122
265000	0.8755	0.8995	0.9448		265000	0.8553	0.8771	0.9291
270000	0.8783	0.8995	0.9504		270000	0.8566	0.8782	0.9181
275000	0.8743	0.8991	0.9495		275000	0.8641	0.8839	0.9232
280000	0.8796	0.8996	0.9506		280000	0.8573	0.8804	0.9153
285000	0.874	0.9002	0.9462		285000	0.8605	0.8758	0.9164
290000	0.8744	0.9001	0.9494		290000	0.8693	0.8762	0.9194
295000	0.8789	0.9001	0.9507		295000	0.8673	0.8864	0.9204
300000	0.8811	0.9005	0.9502		300000	0.8688	0.8815	0.9308
305000	0.8648	0.9005	0.9481		305000	0.8656	0.8882	0.9125
310000	0.8721	0.8995	0.951		310000	0.875	0.8835	0.9256
315000	0.8829	0.8999	0.9485		315000	0.8467	0.8835	0.9195
320000	0.8772	0.9	0.9472		320000	0.8731	0.8877	0.9313
325000	0.8747	0.8999	0.9515		325000	0.8592	0.8871	0.9174
330000	0.8798	0.8986	0.9513		330000	0.8515	0.8876	0.9294
335000	0.8805	0.9011	0.9515		335000	0.8686	0.885	0.9326
340000	0.8795	0.8993	0.9483		340000	0.8789	0.8852	0.9163
345000	0.8855	0.901	0.9472		345000	0.8684	0.8886	0.918
350000	0.8844	0.9004	0.951		350000	0.8761	0.889	0.9135
355000	0.886	0.9005	0.9512		355000	0.8785	0.8817	0.9176
360000	0.8853	0.9008	0.952		360000	0.8755	0.8856	0.9123
365000	0.8863	0.9	0.9513		365000	0.8691	0.8873	0.9184
370000	0.8853	0.9	0.95		370000	0.8725	0.8843	0.9186
375000	0.8851	0.901	0.9514		375000	0.8688	0.8764	0.934
380000	0.8868	0.9014	0.9473		380000	0.8707	0.8899	0.9167
385000	0.8849	0.8994	0.9521		385000	0.8719	0.8813	0.9324
390000	0.8857	0.9008	0.9521		390000	0.8739	0.8788	0.9249
395000	0.8855	0.9007	0.9528		395000	0.8735	0.8818	0.9316
400000	0.8868	0.9012	0.9494		400000	0.8785	0.8882	0.9279
405000	0.8836	0.9015	0.9534		405000	0.8743	0.8885	0.9261
410000	0.8865	0.8998	0.9535		410000	0.8767	0.8867	0.9255
415000	0.8846	0.9016	0.9535		415000	0.8806	0.8826	0.9233
420000	0.887	0.9016	0.9529		420000	0.8747	0.8889	0.9236
425000	0.8873	0.9015	0.9531		425000	0.876	0.888	0.9238
430000	0.887	0.9018	0.9536		430000	0.8795	0.8831	0.9238
435000	0.8874	0.9014	0.9536		435000	0.882	0.886	0.9279
440000	0.8869	0.9012	0.9528		440000	0.8821	0.878	0.9243
445000	0.8855	0.9015	0.9528		445000	0.8784	0.8814	0.9346
450000	0.8877	0.9016	0.9515		450000	0.8718	0.8763	0.9297
455000	0.8873	0.9013	0.9539		455000	0.8786	0.8886	0.9266
460000	0.8865	0.9015	0.9524		460000	0.8766	0.8875	0.9366
465000	0.8877	0.9014	0.9537		465000	0.8749	0.8891	0.9236
470000	0.8881	0.9018	0.9536		470000	0.8734	0.8823	0.9202
475000	0.8855	0.9017	0.9527		475000	0.8813	0.8887	0.9373
480000	0.8877	0.8975	0.9532		480000	0.8718	0.8893	0.9305
485000	0.8878	0.9018	0.9534		485000	0.8742	0.8873	0.937
490000	0.8878	0.9017	0.9538		490000	0.8758	0.8879	0.9382
495000	0.8879	0.8992	0.9535		495000	0.8824	0.8894	0.932
500000	0.8881	0.9019	0.9524		500000	0.8761	0.8777	0.937
505000	0.8869	0.9014	0.9529		505000	0.8765	0.8907	0.9356
510000	0.8875	0.9007	0.9533		510000	0.8795	0.8782	0.9259
515000	0.8872	0.9018	0.9539		515000	0.8757	0.8865	0.9276
520000	0.8869	0.9018	0.9529		520000	0.88	0.8895	0.937
525000	0.8869	0.9022	0.9525		525000	0.8806	0.8911	0.9237
530000	0.8867	0.902	0.9539		530000	0.8821	0.8914	0.938
535000	0.8881	0.9018	0.9541		535000	0.8824	0.8908	0.9354
540000	0.8854	0.9023	0.954		540000	0.873	0.8875	0.9381
545000	0.8879	0.9022	0.9529		545000	0.8726	0.8912	0.9271
550000	0.887	0.9019	0.9539		550000	0.8764	0.8897	0.9302
555000	0.8882	0.9022	0.954		555000	0.8777	0.8912	0.9366
560000	0.8879	0.9023	0.9541		560000	0.8795	0.8893	0.9382
565000	0.8879	0.9019	0.9541		565000	0.8744	0.8906	0.9379
570000	0.8883	0.9024	0.9534		570000	0.8826	0.8901	0.9279
575000	0.8885	0.9023	0.9534		575000	0.8832	0.8858	0.9292
580000	0.8873	0.9024	0.9536		580000	0.8719	0.8899	0.9393
585000	0.8883	0.9022	0.9537		585000	0.8821	0.8896	0.9244
590000	0.8882	0.9024	0.9537		590000	0.8812	0.8902	0.938
595000	0.8861	0.9022	0.9534		595000	0.877	0.8903	0.9256
600000	0.8851	0.9023	0.9537		600000	0.8773	0.8912	0.9388
605000	0.8876	0.9021	0.9539		605000	0.8791	0.8898	0.9373
610000	0.8885	0.9023	0.9541		610000	0.8758	0.8862	0.9264
615000	0.8888	0.9021	0.9535		615000	0.8742	0.891	0.9398
620000	0.8885	0.902	0.9534		620000	0.8776	0.8909	0.926
625000	0.8876	0.9022	0.9536		625000	0.8779	0.8914	0.9376
630000	0.8877	0.9017	0.9535		630000	0.8789	0.8871	0.9362
635000	0.8871	0.9019	0.9534		635000	0.8763	0.8912	0.9294
640000	0.8881	0.9024	0.9536		640000	0.8797	0.8904	0.9202
645000	0.888	0.9022	0.954		645000	0.8818	0.8909	0.9255
650000	0.8884	0.9024	0.9538		650000	0.8803	0.8914	0.9339
655000	0.8877	0.9022	0.9542		655000	0.8809	0.8895	0.9222
660000	0.8859	0.902	0.9539		660000	0.876	0.8893	0.9346
665000	0.8891	0.9023	0.9539		665000	0.8753	0.8914	0.9372
670000	0.8888	0.9024	0.9538		670000	0.8761	0.8863	0.9388
675000	0.8869	0.9025	0.954		675000	0.8835	0.8851	0.9397
680000	0.8886	0.9025	0.9536		680000	0.8855	0.8909	0.936
685000	0.8893	0.9024	0.9535		685000	0.8853	0.891	0.9387
690000	0.8892	0.9021	0.9535		690000	0.8842	0.8918	0.9387
695000	0.8894	0.9018	0.9538		695000	0.8846	0.8917	0.9239
700000	0.8895	0.9025	0.9539		700000	0.8785	0.8918	0.9387
705000	0.8896	0.9025	0.9541		705000	0.8855	0.8902	0.9258
710000	0.8894	0.9024	0.9536		710000	0.8855	0.8917	0.9283
715000	0.8895	0.9021	0.9537		715000	0.885	0.892	0.9387
720000	0.8893	0.9023	0.9538		720000	0.8795	0.8901	0.9313
725000	0.8895	0.9016	0.9539		725000	0.8853	0.8909	0.9396
730000	0.8895	0.9025	0.9539		730000	0.8835	0.8918	0.9376
735000	0.8895	0.9022	0.9538		735000	0.885	0.8895	0.9408
740000	0.8895	0.9024	0.9536		740000	0.8854	0.8909	0.937
745000	0.8894	0.9022	0.9536		745000	0.8848	0.8914	0.9371
750000	0.8896	0.9024	0.9536		750000	0.8859	0.8894	0.9406
755000	0.8895	0.9021	0.9537		755000	0.8859	0.8908	0.9407
760000	0.8896	0.9023	0.9537		760000	0.885	0.8915	0.9405
765000	0.8895	0.9025	0.9537		765000	0.8834	0.891	0.9314
770000	0.8897	0.9024	0.9537		770000	0.8838	0.8913	0.9343
775000	0.8896	0.9025	0.9536		775000	0.879	0.8916	0.9408
780000	0.8896	0.9026	0.9537		780000	0.8822	0.8914	0.9368
785000	0.8896	0.9025	0.9537		785000	0.8843	0.8906	0.9408
790000	0.8896	0.9025	0.9537		790000	0.8854	0.8912	0.9387
795000	0.8895	0.9025	0.9537		795000	0.8851	0.8913	0.9404
800000	0.8897	0.9023	0.9537		800000	0.8838	0.8916	0.9371
805000	0.8897	0.9023	0.9538		805000	0.8861	0.8917	0.9369
810000	0.8894	0.9024			810000	0.8804	0.8919	0.938
815000	0.8897	0.9023			815000	0.8832	0.8915	0.9353
820000	0.8898	0.9024			820000	0.8858	0.892	0.9403
825000	0.8895	0.9023			825000	0.8862	0.8919	0.9349
830000	0.8896	0.9024			830000	0.886	0.892	0.9387
835000	0.8897	0.9023			835000	0.8845	0.8913	0.9309
840000	0.8896	0.9024			840000	0.8815	0.891	0.9413
845000	0.8895	0.9023			845000	0.886	0.8895	0.9342
850000	0.8895	0.9024			850000	0.8832	0.8908	0.9344
855000	0.8897	0.9024			855000	0.8814	0.8916	0.9347
860000	0.8897	0.9024			860000	0.8832	0.8918	0.9408
865000	0.8897	0.9025			865000	0.8814	0.8907	0.9396
870000	0.8896	0.9025			870000	0.8854	0.8911	0.9412
875000	0.8897	0.9025			875000	0.8854	0.8913	0.9263
880000	0.8895	0.9024			880000	0.8847	0.8916	0.9368
885000	0.8896	0.9025			885000	0.8863		0.94
890000	0.8896	0.9024			890000	0.8861		0.9413
895000	0.8896	0.9025			895000	0.8808		0.9412
900000	0.8896	0.9024			900000	0.8838		0.9331
905000	0.8896	0.9024			905000	0.8815		0.9335
910000	0.8897	0.9024			910000	0.8858		0.9353
915000	0.8897	0.9025			915000	0.8863		0.932
920000	0.8898	0.9024			920000	0.8861		0.9403
925000	0.8896	0.9025			925000	0.8851		0.9384
930000	0.8899	0.9024			930000	0.8839		0.9397
935000	0.8897	0.9024			935000	0.8807		0.9414
940000	0.8897	0.9024			940000	0.8851		0.9373
945000	0.8897	0.9025			945000	0.8843		0.9401
950000	0.8897	0.9025			950000	0.8864		0.9333
955000	0.8895	0.9025			955000	0.8854		0.9412
960000	0.8896	0.9025			960000	0.8851		0.9339
965000	0.8898	0.9024			965000	0.8859		0.9374
970000	0.8896	0.9024			970000	0.8866		0.9316
975000	0.8898	0.9024			975000	0.8827		0.9393
980000	0.8898	0.9024			980000	0.8819		0.9318
985000	0.8896	0.9024			985000	0.8858		0.9389
990000	0.8896	0.9024			990000	0.8763		0.9303
995000	0.8898	0.9024			995000	0.8865		0.9414
1000000	0.8898	0.9024			1000000	0.886		0.9366
					1005000	0.883		0.9412
					1010000	0.8859		0.9412
					1015000	0.8866		0.9375
					1020000	0.8864		0.9406
					1025000	0.8859		0.9411
					1030000	0.8867		0.9409
					1035000	0.8829		0.934
					1040000	0.8857		0.9347
					1045000	0.8844		0.9388
					1050000	0.8869		0.9383
					1055000	0.8866		0.938
					1060000	0.8867		0.9405
					1065000	0.8863		0.9361
					1070000	0.8868		0.9336
					1075000	0.8858		0.9405
					1080000	0.8868		0.9407
					1085000	0.8868		0.9407
					1090000	0.8859		0.9346
					1095000	0.8853		0.9353
					1100000	0.8861		0.9408
					1105000	0.8865		0.9342
					1110000	0.8868		0.9391
					1115000	0.8864		0.9383
					1120000	0.8864		0.939
					1125000	0.8858		0.9363
					1130000	0.8862		0.9413
					1135000	0.8868		0.9356
					1140000	0.8868		0.9391
					1145000	0.8864		0.9354
					1150000	0.8865		0.9373
					1155000	0.8862		0.941
					1160000	0.8863		0.9411
					1165000	0.8851		0.9407
					1170000	0.8865		0.9413
					1175000	0.887		0.9406
					1180000	0.8868		0.94
					1185000	0.8868		0.9401
					1190000	0.8867		0.9409
					1195000	0.8868		0.9393
					1200000	0.8861		0.9383
					1205000	0.8865		0.9405
					1210000	0.8861		0.9401
					1215000	0.8839		0.9402
					1220000	0.8869		0.94
					1225000	0.8858		0.9406

## Sheet: Fig2E
Source data of Figure 2E
Model	O. sativa	A. thaliana
Dorado	0.3833	0.5893
Transformer encoder 51-mer	0.5945	0.71
Bi-LSTM 51-mer	0.4995	0.7013
Transformer encoder 9-mer	0.7271	0.6634
Bi-LSTM 9-mer	0.7269	0.6744
Transformer encoder 13-mer	0.7146	0.7254
Bi-LSTM 13-mer	0.7239	0.7325

## Sheet: Fig3A
Source data of Figure 3A
Chromosome	Start	End
Chr1	16765400	17553481
Chr2	13617389	14214518
Chr3	19954695	20551000
Chr4	9652000	10112504
Chr5	12261000	12840000
Chr6	15612461	16338095
Chr7	12108000	12457000
Chr8	12961751	13761000
Chr9	6771892	7241524
Chr10	8320734	8690470
Chr11	12803000	14055729
Chr12	11939000	12499575

## Sheet: Fig3B
Source data of Figure 3B
Region	Number of CHH motifs in reference	Characters	Bismark	DeepPlant	Dorado
Crentromere	2103610	Count	793585	1850928	1963047
		Proportion	0.377249	0.879882	0.93318
TE	15183259	Count	10491552	14899454	13918508
		Proportion	0.690995	0.981308	0.916701
Non-repeat	47784053	Count	34512172	46347816	44592915
		Proportion	0.722253	0.969943	0.933218
CDS	23011015	Count	15939957	22576158	20987187
		Proportion	0.69271	0.981102	0.91205

## Sheet: Fig3E
Source data of Figure 3E
Type	Elements number in forward strand	Elements number in reverse strand	Total elements number	Sites number in forward strand	Sites number in reverse strand	Total sites number
expressed protein	39105	38233	77338	3580533	3468526	7049059
LINE subclass	36	32	68	1729	1823	3552
LINE subclass, expressed	183	297	480	16889	28598	45487
SINE subclass, expressed	86	46	132	3356	2163	5519
Ty1-copia subclass	353	1835	2188	20253	20543	40796
Ty1-copia subclass, expressed	1416	1835	3251	129334	177416	306750
Ty3-gypsy subclass	1682	1574	3256	127150	112397	239547
Ty3-gypsy subclass, expressed	7106	7406	14512	745840	795662	1541502
retrotransposon protein, unclassified	2511	2494	5005	177049	173842	350891
retrotransposon protein, unclassified, expressed	13574	14067	27641	1254559	1291393	2545952
centromere-specific	436	396	832	24963	22975	47938
centromere-specific, expressed	835	728	1563	64172	55735	119907
Ac/Ds sub-class	20	12	32	1107	769	1876
Ac/Ds sub-class, expressed	92	82	174	5524	5314	10838
CACTA, En/Spm sub-class	1039	1067	2106	61873	55833	117706
CACTA, En/Spm sub-class, expressed	5387	5417	10804	404618	420021	824639
Mariner sub-class, expressed	108	101	209	7639	6530	14169
Mutator sub-class, expressed	207	248	455	14175	14514	28689
Pong sub-class	15	18	33	540	1201	1741
Pong sub-class, expressed	190	251	441	11694	15589	27283
transposon protein, unclassified	487	524	1011	27831	28657	56488
transposon protein, unclassified, expressed	4249	4386	8635	307913	327956	635869

## Sheet: Supplementary Fig 1A
Source data of Supplementary Figure 1A
step number	9-mer	51-mer
5000	0.9738	0.9677
10000	0.9735	0.9783
15000	0.9733	0.9788
20000	0.9756	0.9815
25000	0.9759	0.9823
30000	0.9761	0.9827
35000	0.9756	0.9821
40000	0.9761	0.9836
45000	0.9746	0.9844
50000	0.974	0.9839
55000	0.9752	0.9849
60000	0.9755	0.9843
65000	0.9741	0.9834
70000	0.9738	0.9847
75000	0.9746	0.984
80000	0.974	0.9854
85000	0.975	0.9856
90000	0.9747	0.9848
95000	0.975	0.9851
100000	0.9743	0.9859
105000	0.9759	0.9861
110000	0.9756	0.9862
115000	0.9761	0.9856
120000	0.9763	0.9862
125000	0.9746	0.9862
130000	0.9756	0.9865
135000	0.9742	0.9861
140000	0.974	0.9855
145000	0.9738	0.9859
150000	0.9736	0.9859
155000	0.9753	0.9865
160000	0.9749	0.9867
165000	0.9753	0.987
170000	0.9744	0.9868
175000	0.9739	0.9866
180000	0.9758	0.9866
185000	0.9744	0.9872
190000	0.974	0.9869
195000	0.9762	0.9878
200000	0.9744	0.9879
205000	0.9759	0.988
210000	0.9762	0.988
215000	0.9763	0.9878
220000	0.976	0.9878
225000	0.9762	0.9881
230000	0.9746	0.9881
235000	0.9755	0.9879
240000	0.9743	0.9882
245000	0.974	0.9881
250000	0.9755	0.9881
255000	0.9743	0.9882
260000	0.9748	0.9882
265000	0.9748	0.9883
270000	0.9742	0.9882
275000	0.9747	0.9882
280000	0.976	0.9883
285000	0.9745	0.9883
290000	0.9758	0.9883
295000	0.9762	0.9883
300000	0.9762	0.9884
305000	0.9746	0.9881
310000	0.9752	0.9883
315000	0.9743	0.9883
320000	0.9753	0.9883
325000	0.9743	0.9882
330000	0.9739	0.9881
335000	0.9746	0.9884
340000	0.9741	0.9885
345000	0.9749	0.9884
350000	0.9747	0.9885
355000	0.9748	0.9884
360000	0.9757	0.9884
365000	0.9761	0.9884
370000	0.976	0.9883
375000	0.9745	0.9885
380000	0.9743	0.9883
385000	0.9762	0.9885
390000	0.9747	0.9885
395000	0.9762	0.9885
400000	0.9745	0.9885
405000	0.9747	0.9886
410000	0.9761	0.9886
415000	0.9763	0.9886
420000	0.9759	0.9886
425000	0.9744	0.9886
430000	0.9741	0.9885
435000	0.976	0.9886
440000	0.9756	0.9886
445000	0.9743	0.9886
450000	0.9756	0.9886
455000	0.9749	0.9886
460000	0.9742	0.9886
465000	0.9748	0.9886
470000	0.9744	0.9886
475000	0.974	0.9886
480000	0.9746	0.9886
485000	0.976	0.9886
490000	0.9761	0.9886
495000	0.9763	0.9886
500000	0.9763	0.9886
505000	0.9761	0.9886
510000	0.9758	0.9886
515000	0.9754	0.9886
520000	0.9761	0.9886
525000	0.9763	0.9886
530000	0.9764	0.9886
535000	0.9764	0.9886
540000	0.9759	0.9886
545000	0.9763	0.9886
550000	0.9763	0.9886
555000	0.9764	0.9886
560000	0.976	0.9887
565000	0.9756	0.9886
570000	0.9764	0.9886
575000	0.9761	0.9886
580000	0.9758	0.9886
585000	0.9764	0.9886
590000	0.9763	0.9886
595000	0.9764	0.9886
600000	0.9761	0.9886
605000	0.9758	0.9887
610000	0.9755	0.9887
615000	0.976	0.9886
620000	0.9764	0.9886
625000	0.9764	0.9886
630000	0.976	0.9886
635000	0.9763	0.9886
640000	0.9764	0.9886
645000	0.9761	0.9886
650000	0.9758	0.9886
655000	0.9756	0.9887
660000	0.9758	0.9886
665000	0.9764	0.9886
670000	0.9762	0.9887
675000	0.9764	0.9886
680000	0.9763	0.9887
685000	0.9762	0.9886
690000	0.9764	0.9886
695000	0.9765	0.9886
700000	0.9764	0.9886
705000	0.9765	0.9886
710000	0.9764	0.9886
715000	0.9763	0.9886
720000	0.9765	0.9886
725000	0.9762	0.9886
730000	0.9759	0.9886
735000	0.9764	0.9886
740000	0.9764	0.9886
745000	0.9761	0.9887
750000	0.9765	0.9886
755000	0.9764	0.9886
760000	0.9764	0.9886

## Sheet: Supplementary Fig 1B
Source data of Supplementary Figure 1B
step number	9-mer	51-mer
5000	0.8902	0.9354
10000	0.9042	0.9479
15000	0.9122	0.9516
20000	0.9155	0.9541
25000	0.9174	0.9583
30000	0.9173	0.9588
35000	0.9178	0.9583
40000	0.9117	0.9606
45000	0.9218	0.9583
50000	0.9239	0.9617
55000	0.9232	0.9617
60000	0.9151	0.9637
65000	0.926	0.9639
70000	0.9251	0.9638
75000	0.9227	0.9642
80000	0.9274	0.9647
85000	0.9279	0.9641
90000	0.9239	0.9651
95000	0.9279	0.9623
100000	0.9295	0.962
105000	0.9274	0.9628
110000	0.9289	0.967
115000	0.9278	0.9665
120000	0.9306	0.967
125000	0.9305	0.9675
130000	0.9224	0.9669
135000	0.9301	0.9627
140000	0.9298	0.9671
145000	0.9319	0.9676
150000	0.9299	0.9681
155000	0.932	0.9682
160000	0.9308	0.9676
165000	0.9313	0.9675
170000	0.931	0.968
175000	0.9315	0.9686
180000	0.9314	0.9681
185000	0.9314	0.9683
190000	0.9318	0.9691
195000	0.9334	0.9694
200000	0.9329	0.9685
205000	0.9317	0.9645
210000	0.9324	0.9704
215000	0.9264	0.9696
220000	0.9344	0.9662
225000	0.9319	0.9694
230000	0.9322	0.9701
235000	0.9344	0.9704
240000	0.935	0.9698
245000	0.9355	0.9677
250000	0.933	0.9701
255000	0.9341	0.9703
260000	0.9348	0.9703
265000	0.9329	0.9702
270000	0.9342	0.9701
275000	0.9343	0.9704
280000	0.9355	0.971
285000	0.9374	0.9727
290000	0.9332	0.9728
295000	0.9385	0.9721
300000	0.9379	0.9732
305000	0.9382	0.9733
310000	0.9373	0.9737
315000	0.9387	0.9737
320000	0.9387	0.9737
325000	0.9385	0.9735
330000	0.9388	0.9739
335000	0.9356	0.974
340000	0.9383	0.974
345000	0.9396	0.974
350000	0.9392	0.974
355000	0.9347	0.9743
360000	0.939	0.9739
365000	0.9396	0.9744
370000	0.9391	0.9745
375000	0.9393	0.9746
380000	0.9395	0.9746
385000	0.9397	0.9745
390000	0.9398	0.9748
395000	0.9395	0.9747
400000	0.9396	0.9743
405000	0.9348	0.9749
410000	0.9387	0.9752
415000	0.935	0.9751
420000	0.9396	0.9732
425000	0.9402	0.9751
430000	0.9392	0.975
435000	0.9337	0.9752
440000	0.9392	0.9753
445000	0.9326	0.9756
450000	0.9403	0.9753
455000	0.9402	0.9755
460000	0.9406	0.9755
465000	0.94	0.9733
470000	0.9366	0.9746
475000	0.9402	0.9759
480000	0.9334	0.9755
485000	0.9402	0.9755
490000	0.9404	0.9758
495000	0.9379	0.9753
500000	0.9404	0.9757
505000	0.9374	0.9759
510000	0.9401	0.9758
515000	0.9402	0.9755
520000	0.9345	0.9754
525000	0.9406	0.9758
530000	0.9384	0.9759
535000	0.9378	0.9759
540000	0.9408	0.9758
545000	0.9403	0.9759
550000	0.9378	0.9758
555000	0.9407	0.9743
560000	0.9403	0.976
565000	0.9417	0.9763
570000	0.9412	0.9763
575000	0.9415	0.9764
580000	0.9415	0.9763
585000	0.9406	0.9755
590000	0.9414	0.9761
595000	0.9414	0.9763
600000	0.9415	0.9758
605000	0.9412	0.9758
610000	0.9411	0.9764
615000	0.9416	0.9765
620000	0.9415	0.9763
625000	0.9416	0.9765
630000	0.9418	0.9765
635000	0.9415	0.9764
640000	0.9413	0.9764
645000	0.9416	0.9759
650000	0.9406	0.9764
655000	0.9394	0.9759
660000	0.9417	0.9766
665000	0.9417	0.9765
670000	0.9418	0.9765
675000	0.9415	0.9765
680000	0.9407	0.9765
685000	0.9366	0.9764
690000	0.9417	0.9766
695000	0.9415	0.9763
700000	0.9416	0.9766
705000	0.9414	0.9762
710000	0.9403	0.9764
715000	0.9416	0.9766
720000	0.942	0.9765
725000	0.942	0.9765
730000	0.942	0.9766
735000	0.9414	0.9765
740000	0.9419	0.9765
745000	0.9418	0.9763
750000	0.942	0.9766
755000	0.9414	0.9763
760000	0.9404	0.9767
765000	0.9418	0.9767
770000	0.9413	0.9764
775000	0.9415	0.9765
780000	0.9418	0.9763
785000	0.942	0.9763
790000	0.9417	0.9757
795000	0.9414	0.9766
800000	0.9416	0.9764
805000	0.9421	0.976
810000	0.9419	0.9767
815000	0.9419	0.9765
820000	0.9422	0.9767
825000	0.9421	0.9767
830000	0.9398	0.9767
835000	0.9413	0.9766
840000	0.942	0.9768
845000	0.9423	0.9766
850000	0.9421	0.9766
855000	0.9422	0.9766
860000	0.9423	0.9764
865000	0.9421	0.9766
870000	0.9423	0.9767
875000	0.9423	0.9766
880000	0.9422	0.9766
885000	0.9419	0.9766
890000	0.9422	0.9766
895000	0.9425	0.9767
900000	0.9421	0.9766
905000	0.9424	0.9766
910000	0.9424	0.9767
915000	0.9421	0.9765
920000	0.9422	0.9766
925000	0.9425	0.9767
930000	0.9424	0.9768
935000	0.9423	0.9767
940000	0.9424	0.9767
945000	0.942	0.9766
950000	0.9418	0.9766
955000	0.9423	0.9767
960000	0.9423	0.9765
965000	0.9422	0.9764
970000	0.9423	0.9768
975000	0.9422	0.9766
980000	0.9422	0.9766
985000	0.9421	0.9766
990000	0.9421	0.9767
995000	0.9422	0.9767
1000000	0.942	0.9766
1005000	0.9423	0.9767
1010000	0.9423	0.9766
1015000	0.9422	0.9767
1020000	0.9421	0.9766
1025000	0.9425	0.9767
1030000	0.9425	0.9767
1035000	0.942	0.9767
1040000	0.9424	0.9766
1045000	0.9422	0.9767
1050000	0.9426	0.9767
1055000	0.9423	0.9767
1060000	0.9423	0.9768
1065000	0.9424	0.9766
1070000	0.9425	0.9767
1075000	0.9425	0.9767
1080000	0.9421	0.9767
1085000	0.942	0.9767
1090000	0.9422	0.9767
1095000	0.9423	0.9767
1100000	0.9424	0.9767
1105000	0.9422	0.9767
1110000	0.9424	0.9767
1115000	0.9424	0.9767
1120000	0.9423	0.9766
1125000	0.9425	0.9765
1130000	0.9424	0.9765
1135000	0.9426	0.9766
1140000	0.9423	0.9767
1145000	0.9424	0.9767
1150000	0.9424	0.9767
1155000	0.9425	0.9767
1160000	0.9424	0.9767
1165000	0.9424	0.9767
1170000	0.9425	0.9767
1175000	0.9425	0.9767
1180000	0.9424	0.9767
1185000	0.9425	0.9766
1190000	0.9424	0.9766
1195000	0.9425	0.9767
1200000	0.9425	0.9766
1205000	0.9425	0.9766
1210000	0.9424	0.9766
1215000	0.9425	0.9767
1220000	0.9426	0.9767
1225000	0.9425	0.9767
1230000	0.9426	0.9767
1235000	0.9426	0.9767
1240000	0.9423	0.9767
1245000	0.9426	0.9767
1250000	0.9423	0.9767
1255000	0.9425	0.9767
1260000	0.9425	0.9767

[truncated: 22 more sheets: Supplementary Fig 1C, Supplementary Fig 1D, Supplementary Fig 2, Supplementary Fig 4, Supplementary Fig 5A, Supplementary Fig 5B, Supplementary Fig 5C, Supplementary Fig 5D, Supplementary Fig 5E, Supplementary Fig 5F, Supplementary Fig 5G, Supplementary Fig 5H, Supplementary Fig 5I, Supplementary Fig 5J, Supplementary Fig 5K, Supplementary Fig 5L, Supplementary Fig 5M, Supplementary Fig 5N, Supplementary Fig 5O, Supplementary Fig 5P …]
